# Supplementary material for: Spectral Characteristics of EEG during Active Emotional Musical Performance
Source: Sensors (Basel). 2021 Nov 10;21(22):7466. doi: 10.3390/s21227466 (PMC8620396; doi:10.3390/s21227466)
Supplement: Supplementary file 1 [file sensors-21-07466-s001.zip]

Archive with 1 entries (1 files):
- sensors-1413366-supplementary.pdf
